# Supplementary material for: miR-142 Targets TIM-1 in Human Endothelial Cells: Potential Implications for Stroke, COVID-19, Zika, Ebola, Dengue, and Other Viral Infections
Source: Int J Mol Sci. 2022 Sep 6;23(18):10242. doi: 10.3390/ijms231810242 (PMC9499484; doi:10.3390/ijms231810242)
Supplement: Supplementary file 1 [file ijms-23-10242-s001.zip]

Archive with 1 entries (1 files):
- ijms-1884390-supplementary.pdf
